# Supplementary material for: Comprehensive Virome Profiling of Apple Mosaic Disease-Affected Trees in Iran Using RT-PCR and Next-Generation Sequencing
Source: Viruses. 2025 Jul 13;17(7):979. doi: 10.3390/v17070979 (PMC12298886; doi:10.3390/v17070979)
Supplement: Supplementary file 1 [file viruses-17-00979-s001.zip]

Archive with 1 entries (1 files):
- viruses-3715875-supplementary.pdf
